# Supplementary material for: Human Mesenchymal Stem Cells on Size-Sorted Gelatin Hydrogel Microparticles Show Enhanced In Vitro Wound Healing Activities
Source: Gels. 2024 Jan 26;10(2):97. doi: 10.3390/gels10020097 (PMC10887759; doi:10.3390/gels10020097)
Supplement: Supplementary file 1 [file gels-10-00097-s001.zip]

Archive with 1 entries (1 files):
- gels-2814623-supplementary.pdf
